# Supplementary material for: Light Conversion upon Photoexcitation of NaBiF4:Yb3+/Ho3+/Ce3+ Nanocrystalline Particles
Source: Nanomaterials (Basel). 2023 Feb 9;13(4):672. doi: 10.3390/nano13040672 (PMC9963621; doi:10.3390/nano13040672)
Supplement: Supplementary file 1 [file nanomaterials-13-00672-s001.zip]

Archive with 1 entries (1 files):
- nanomaterials-2159934-supplementary.pdf
